# Supplementary material for: SEL1L-HRD1 interaction is required to form a functional HRD1 ERAD complex
Source: Nat Commun. 2024 Feb 16;15:1440. doi: 10.1038/s41467-024-45633-0 (PMC10873344; doi:10.1038/s41467-024-45633-0)
Supplement: Supplementary file 6 — Source Data [file 41467_2024_45633_MOESM6_ESM.xlsx]

## Sheet: Fig. 1b
	Fig. 1b
	Body weight_Male
	Weeks	WT
	2	7	6		7	6.9	5.6	6.8	6.3	6.1	5.6	7.4	5.5	6.4	6.3
	3	13.5	9		12.5	7.7	8.3	8	8.6	10.7	8.3	13.9	7.5	8.6	8.6
	4	18	10.4	16.5	18	11.6	10.4	12.4	12.9						12.9
	5	20.4	16.8	18.8	20.4	12.9	15.6	19.4	23			19.4			23
	6	21.6	20	22.6	21.5	16.6	18.9	21.6
	7	23.7	22.1	22.4	22.1	19.2	21.7	22.2
	8	24.4	24.4	24.3	23.5	20.2	23.8	23
	9	24.7	26.8	25	24.4	21.7	25.6	24
	10	24.7	25.9	27.5	24.8	23.8	26.3	24.2
	11	25.2	27.1	29.2	26.4	25.8	27.1	24.5
	12	26.3	27.3	30.2	26.9	27.5	27.8	26.7
	24								28.4	29.3	30.2	28.6	29.4	30.5	30.1
	40								32.4	34.4	34.8	32.1
	Body weight_Male
	Weeks	HET
	2	6.1	6.5	6.9	6.8	8.8	7.1	7.4	8.7	8.6	8.3	6.6	6.7	6.6	6.4	7	6.6	6.7	7.3	6.9	7.1	6.8	7.2	5.6	5.8	6.1	6.3	5.7
	3	12.5	9.3	11.4	11	14.8	8.6	8.9	12.3	13	12	9.7	9.9	9.8	8.6	11.3	9.7	9.9	12.5	13.3	9.7	8.6	9.4	7.6	7.4	7.8	7.9	7.9
	4	18	11.4	15.5	13.6	16.6	13.1	14.1	17.5	19.4	17.7	11.2	11.4								15.5	14.3	15.5				12.4	12.9
	5	19.4	14.9	18.4	17	21.1	17.1	17.8	19.3	20.4	19.6	16	16.7						15.1	16.3	22	22.2	22.2
	6	20	19.4	21.5	19.1	22.2	21.7	20.7	21.2	22.3	21.6	17.6	19.2									22	23
	7	21.5	21.7	23.5	19.8	23.5	22.2	22.3	22.8	23.8	23	22.2	23
	8	22.5	22.4	24.5	22	25.1	24	22.7	24.1	24.3	24.4	24	24.5
	9	22.9	23.6	25.3	23.8	26	24.8	23.8	24.6	26	25	26.3	27.6
	10	23.1	24.1	26.1	25.8	26.7	26.4	24.6	25.6	26.1	25.5	24.4	28.3
	11	23.5	24.9	26.6		28	27.7	26.5	26.1	26.3	25.6	28	28.8
	12	24.3	24.7	27		28.1	28.6	28	26.3	27.3	26.2	28.2	29
	24																										26	29.8	30.4
	40																							32.9	30.5	33.6
	Body weight_Male
	Weeks	KI												p value (compared to WT)
	2	4.3	4.7	5.5	7.8	6.7	6	5.8	3.6	5.8	4.5	4.1	3.7	0.262
	3	6.1	6.2		9.3	10.4	9	8	6.1	10.6	5.7	5	3.8	0.0067
	4	9.2	8.8	10.1	11.6	12.5	11	13			9.8			0.0039
	5	12	10.8	12.8	14.3	16	16.3	16.9		13.8	16.2			<0.0001
	6	14.9	14.1	15.9	15.8	19	19.4	17.3						0.0005
	7	16.9	15.8	17.1	18.7	20.2	19.9	18.1						0.0005
	8	18.2	17.3	17.7	20.4	21.7	22.4	19.9						0.0007
	9	18.6	18.1	18.4	21.5	23.2	23.4	21.8						0.0003
	10	19.3	18.5	20	22.2	24	24.3	22.9						0.0007
	11	20	20	21	23.2	25.2	24.2	24.5						0.0003
	12	21.7	20.4	22	24.4	25.7	25.8	25.5						0.0003
	24								25.3	27.5	20.2	23.4	24.8	<0.0001
	40						30	30.8	28.6	29.2	23.5			0.0002
	Body weight_Female
	Weeks	WT
	2	6.8	6.4	7	7.7	6.5	6.5	6.4	6.2	7.5	7	7.4	7
	3		7.3	8.2	10.4	8.4	8.7	8.3	7.5	9.7	10	10.5	10.6
	4	13.3	11.9	12.6		13.1	12.6		11.2	11.9	12	11.8	11.6
	5	15.3	13.1	12.4		18	18.3		15.6	15.6	16.5	16.4	15.8
	6		15.9	15.6					16.8	17.3	18.3	18.2	17.6
	7		18.2	17.1					17.6	17.8	19	18.6	17.8
	8		18.7	17.5					18.5	18.5	19	19.2	18.3
	9		19.4	17.5					20.2	18.7	19.7	19.7	19.2
	10		19.9	19.3					20.9	19.4	20.3	20.8	20.2
	11		19.9	20.2					21.7	21.2	20.9	22.2	21.5
	12		21	21.3					22.8	21.7	21.5	21.4	22.3
	24	24.3	24.16					24.3	24.1	22.8	23.2	24.5	23.8
	40	27.5	28.3	24.5	29	25.6	34.7	28.4
	Body weight_Female
	Weeks	HET
	2	7.1	6	6.4	8.3	8.3	7.4	7.7	7.9	7.7	8.2	7.7	6.2	6.5	6.1	6.2	6.5	6.4	7.2	6.4	6.7		7	7
	3	9.5	7.7	11.1	10.1	10.1	8.4	9.7	10.7	10.3	8.2	8	9	7.6	7.9	7.9	8	7.8	9.8	8.7	8.8		11.4	9.8
	4	12.1	11.6	15.5	11.8	11.4					9.7	10.8	12.4	9.4	11.6	11.6	12.4	11.8	11.7	10.8	11	10.4	13.3	11.4
	5	13.8	12.5	16.4	13.7	14							17.3	12.9	15.8	16.1	15.8	15.3	15.8	14.8	14.7	15	16.7	15.4
	6	16.2	16.2	17.4	16.8	15.4								15	17.2	17.6	17.5	16.6	18.3	17.4	17	17.2	17	17.7
	7	18	18.3	18.7	17.3	16.4								17.1	17.6	18.4	18.8	17.4	18	17.6	18.8	18	17.9	17.4
	8	18.3	19.5	18.9	19.6	17.5								17.4	17.9	18.4	19.4	18	19	18.8	18.2	19.8	19	18.4
	9	19.8	19.5	20.1	20	18.7								18.6	18.8	19.9	21	20	19.4	20	19.4	20.7	19.2	18.9
	10	20.2	21.7	21.8	19.9	18.3								19.8	20	21	21.8	20.6	20.3	19	22.4	21.4	20.1	20.7
	11	21	21.7	22	20.5	19.1								20.5	20.8	22.4	22.4	21.4	20	21.3	21.6	23.4	21.8	20.9
	12	20.8	21.5	21.8	20.7	20.1								21.9	21.6	23	23.2	22.4	21.2	21.7	22	23.7	23.2	21.3
	24						25.2	24.7	22.8	20.9	22.5	25	22.5	23	24.1
	40										24.1	27.4	29.6	26	27.5
	Body weight_Female
	Weeks	KI											p value (compared to WT)
	2	5.4	5.1	5.3	4.7	5.2	7.3	4.6	5	5.6	4.6	5.4	0.007
	3	6.7			4.4	8.5	7.8	4.4	5.8	6.6	5.1	6.7	<0.0001
	4	8.4	6.7	5.9	5.8	11.9	8.5	5.1	7.4	9.8	6	8.2	<0.0001
	5	11.5	7.9	10.7	7.2	13.1	10.5		11.3	14.3	7.9	11.9	<0.0001
	6	14.6			9.7	13.7	12.5				10.7	14.7	<0.0001
	7	15			13.1	14.9	14				12.5	14.7	<0.0001
	8	16.3			13.6	15.8	15.5				13.3	14.8	<0.0001
	9	16.6				17.3	16.6				13.7	15.4	<0.0001
	10	17.8			15.4	18	17.3				14.3	15.8	<0.0001
	11	18.2			15.7	19.2	17.2				15.5	16.7	<0.0001
	12	19.2			16.4	19.5	16.3				16	17.4	<0.0001
	24						19.5	17.6	17	19.6	19.4	19.5	<0.0001
	40	22.4	25.3		22.7		23	21.3	24.8				<0.0001

## Sheet: Fig. 1c
	Fig. 1c
	Body Length
	WT	HET	KI
	8.4	8.2	7
	8.5	8.5	6.5
	8.7	8	7.4
	8.4	8.2	6
	8		7.6
	7.9		7
			5.6
			p value
		WT vs. HET	0.9601
		WT vs. KI	0.0002
		HET vs. KI	0.0012

## Sheet: Fig. 1d
	Fig. 1d
	Food intake_Female
	WT	HET	KI		p value
	9.919	9.42	8.844	WT vs. HET	0.5143
	14.917	8.959	13.299	WT vs. KI	0.7789
	10.17	10.334	9.143	HET vs. KI	0.885
	Food intake_Male
	WT	HET	KI		p value
	12.4	10.3	13.4	WT vs. HET	0.5332
	10.8	12.6	11.4	WT vs. KI	0.3116
	8.9	13.4	13.3	HET vs. KI	0.8815

## Sheet: Fig. 1g
	Fig. 1g
	ALT_Female			ALT_Male
	WT	KI		WT	KI
	54	46		56	68
	45	40		39	49
	45	40		58	63
	68	48		58	39
	44	49		54	56
	77	77		32	88
	54	74		45	52
		32		38	72
		p value		40	60
	WT vs. KI	0.5621			56
					47
					70
					p value
				WT vs. KI	0.0206
	ALP_Female			ALP_Male
	WT	KI		WT	KI
	208	307		200	253
	287	304		234	162
	398	332		503	201
	254	262		329	295
	260	413		388	307
	279	305		350	233
	359	490		229	302
	216	358		213	240
		p value		199	212
	WT vs. KI	0.0889			262
					403
					281
					p value
				WT vs. KI	0.4044
	TBIL_Female			TBIL_Male
	WT	KI		WT	KI
	0.08	0.05		0.06	0.07
	0.01	0.05		0.12	0.08
	0.06	0.09		0.03	0.11
	0.23	0.18		0.04	0.02
	0.24	0.08		0.05	0.04
	0.08	0.06		0.02	0.12
	0.11	0.09		0.04	0.02
	0.03				0.07
		p value			0.07
	WT vs. KI	0.6042			0.1
					0.12
					0
					p value
				WT vs. KI	0.3656

## Sheet: Fig. 1h
	Fig. 1h
	BUN_Female			BUN_Male
	WT	KI		WT	KI
	28	26		34	23
	18	30		26	29
	33	30		24	22
	26	23		11	23
	30	17		21	29
	28	21		26	26
	29	22		18	28
	20	30		18	38
	28	28			p value
		30		WT vs. KI	0.1234
		32
		27
		p value
	WT vs. KI	0.8735
	CREA_Female			CREA_Male
	WT	KI		WT	KI
	0.32	0.22		0.21	0.29
	0.22	0.22		0.27	0.24
	0.2	0.18		0.3	0.18
	0.11	0.31		0.26	0.22
	0.25	0.29		0.3	0.23
	0.26	0.4		0.22	0.21
	0.25	0.36		0.24	0.24
	0.24	0.18		0.2	0.37
		p value		0.22	0.3
	WT vs. KI	0.3029			0.36
					0.39
					0.25
					p value
				WT vs. KI	0.307

## Sheet: Fig. 2b
	Fig. 2b
	Clasping Score				Clasping Score
	3-9w				40-48w
	WT	HET	KI		WT	HET	KI
	0	0	0		0	0	0
	0	0	2		0	0	0
	0	0	1		0	0	0
	0	0	1		0	0	2
	0	0	1		1	0	2
	0	0	2		0	0	3
	0	0	1		0	0	0
	0	0	1		0	0	1
	0	0	1		1		0
	1	0	1		0		1
	0	0	2		0		1
	0	0	0		0		1
	0	0	1		0		2
	0	0.5	1		0		0
	0	0	0		0		1
	0	0	0		0		0
	0	0	0		0		0
	0	0	2				2
	0	0	1				1
	0	1	1				2
	0	0	1				p value
	0	0	1			WT vs. HET	0.9113
	0	0	1			WT vs. KI	0.0014
	0	0	1			HET vs. KI	0.0041
	0	0	1
	0	0	3
	0	0	0
	0	0	3
	0	1	0
	0	0	1
	0	0	2
	0	0	3
	0	1	1
	0	0	2
	0	0	1
	0	0	3
	0	0	1
	0	0	0
	0	0
	0	1
	0	0
	0	0
	0	0.5
	0	0.5
	0	0
	0	0
	0	0
	0	0
	0	0
		0
		0
			p value
		WT vs. HET	0.661
		WT vs. KI	<0.0001
		HET vs. KI	<0.0001

## Sheet: Fig. 2d
	Fig. 2d
	Paw Match				Length/Width ratio
	WT	HET	KI		WT	HET	KI
	0.17561	0.209756	0.75		3.30208	2.53307	1.58464
	0.214634	0.229268	0.743902		2.31727	2.31273	1.56658
	0.126829	0.234146	0.718333		2.52416	2.01812	1.95345
	0.383333	0.0682927	0.77125		2.41641	2.07143	1.85938
	0.28	0.121667	0.416667		2.51025	2.9572	2.04
	0.1	0.2	0.35		2.85393	2.22222	2.11979
	0.1	0.05	0.542857		2.78261	2.23684	2.21705
	0.272	0.116667	0.771429		1.85134	2.6	2.25
	0.1	0.0833333	0.7		2.61616	2.83397	2.09009
	0.166667	0.28	0.6		2.78431	2.7381	2.32292
	0.25	0.175	1.41463		2.3913	2.45283	1.72727
	0.266667	0.331707	0.439024		3.55435	2.7079	2.22549
	0.211382	0.102439	1.00167		2.67568	2.83094	1.93383
	0.394309	0.43	1.01429		2.54391	2.38424	1.78887
	0.439024				2
	0.24878				2.50482
	0.166667				2.45542
	0.112195				2.61479
			p value				p value
		WT vs. HET	0.8474			WT vs. HET	0.6615
		WT vs. KI	<0.0001			WT vs. KI	<0.0001
		HET vs. KI	<0.0001			HET vs. KI	0.0004

## Sheet: Fig. 2f-g
	Fig. 2f
	6w_Balance beam (time)			12w_Balance beam (time)
	WT	KI		WT	KI
	3.43	3.13		3.98	4.48
	4.56	2.55		4	4.79
	2.45	4.8		4.01	5.19
	2.21	3.8		4.09	5.38
	1.9	3.62		4.38	5.4
	2.83	2.86		4.72	5.62
	2.63	3.15		5.1	8.41
	2.96				p value
		p value		WT vs. KI	0.055
	WT vs. KI	0.206
	Fig. 2g
	Numbers of Slips_6w			Numbers of Slips_12w
	WT	KI		WT	KI
	0	0		1	2
	0	0		1	4
	0	2		1	1
	1	2		1	2
	1	2		0	2
	1	2		0	0
		4		0	0
		4		1	3
		p value		1
	WT vs. KI	0.0402			p value
				WT vs. KI	0.0445

## Sheet: Fig. 2h
	Fig. 2h
	Rotarod test (time)
	Day	WT
	1	62	32	34	65	82	48	51
	2	72	88	91	84	88	86	68
	3	101	96	89	107	88	91	115
	Day	HET
	1	65	114	58	86	29	57	56	94	55	83	35	41
	2	56	88	76	92	123	96	64	91	67	84	68	67
	3	65	122	116	73	99	107	109	126	59	105	75	82
	Day	KI						p value (compared to WT)
	1	30	23	46	54	38	23	0.1971
	2	26	28	29	58	63	39	0.0003
	3	38	29	19	27	41	40	<0.0001
	Fig. 2i
	Rotarod test (rpm)
	Day	WT
	1	11	7	8	11	13	9	10
	2	11	14	14	13	14	14	12
	3	16	15	14	16	14	14	17
	Day	HET
	1	11	17	10	14	7	10	10	15	10	13	8	8
	2	10	14	13	15	18	15	11	14	12	13	12	12
	3	11	18	17	12	23	16	16	19	12	16	12	13
	Day	KI						p value (compared to WT)
	1	7	6	9	10	8	6	0.2261
	2	7	7	7	10	11	8	0.0015
	3	8	7	6	8	8	8	<0.0001

## Sheet: Fig. 3a
	Fig. 3a
	Brain weight
	WT	HET	KI
	0.4457	0.4742	0.3698
	0.4371	0.461	0.3844
	0.4586	0.463	0.428
	0.469	0.471	0.38
	0.494		0.402
	0.487		0.4011
	0.4428		0.411
	0.4658		0.3801
	0.4942		0.3952
			p value
		WT vs. HET	0.9929
		WT vs. KI	<0.0001
		HET vs. KI	<0.0001

[truncated: 32 more sheets: Fig. 3b, Fig. 3h, Fig. 3i, Fig. 4a, Fig. 4b, Fig. 4c, Fig. 4d, Fig. 4g, Fig. 5b-c, Fig. 5d-e, Fig. 5f-g, Fig. 5h-i, Fig. 6e, Fig. 6f, Fig. 6h, Fig. 7c-d, Fig. 7e-f, Fig. 7g-h, Fig. 8a, Fig. 8b …]
